# Supplementary material for: Characterization and Mapping of a Rolling Leaf Mutant Allele rlT73 on Chromosome 1BL of Wheat
Source: Int J Mol Sci. 2024 Apr 7;25(7):4103. doi: 10.3390/ijms25074103 (PMC11012251; doi:10.3390/ijms25074103)
Supplement: Supplementary file 1 [file ijms-25-04103-s001.zip]

Archive with 2 entries (2 files):
- Figure S1.pdf
- Table S1-2.xlsx
